# Supplementary material for: Altered anterior segment biometrics in cataract patients with retinitis pigmentosa: a propensity-matched analysis suggests patterns of zonular weakness
Source: PeerJ. 2026 Feb 19;14:e20760. doi: 10.7717/peerj.20760 (PMC12925417; doi:10.7717/peerj.20760)
Supplement: Supplemental Information 2 [file peerj-14-20760-s002.xlsx]

## Sheet: PP
group	Sex	Age	iK1	ik2	K	Ast	LT	WTW	AL	ACD	PNS	ECd	CCT	PPL	LP	RLP
1	2	41	42.56	44.17	43.35	1.62	4.52	12.2	25.64	3.1	1	3422	541	7.62	5.36	0.209048		group（0:cataract patients without RP; 1:cataract patients with RP）
1	2	42	43.3	45.16	44.21	1.87	4.53	11.8	23.37	2.96	1	3112	507	7.49	5.225	0.223577		sex（1:male; 2:female）
1	1	43	42.46	45.12	43.75	2.65	4.7	12.1	24.11	3.21	0	2624	603	7.91	5.56	0.23061
1	1	48	44.81	45.71	45.26	0.91	4.24	11.9	22.7	3.41	2	2808	492	7.65	5.53	0.243612
1	2	49	45.32	46.31	45.81	0.99	5.13	11.1	23.39	2.5	1	3148	454	7.63	5.065	0.216546
1	2	49	43.21	43.44	43.32	0.23	4.48	11.4	25.67	2.38	0	2718	568	6.86	4.62	0.179977
1	2	51	43.6	43.8	43.7	0.2	4.87	11.1	26.45	2.14	0	2773	510	7.01	4.575	0.172968
1	2	52	48.06	50.37	49.18	2.33	4.64	10.5	23.92	2.16	1	3397	524	6.8	4.48	0.187291
1	1	52	42.08	42.65	42.37	0.57	4.33	12	22.87	2.91	0	3199	524	7.24	5.075	0.221906
1	2	53	42.92	44.85	43.86	1.93	5.11	12.1	22.71	2.66	0	3132	538	7.77	5.215	0.229635
1	1	53	41.18	42.46	41.81	1.28	5.32	12.3	24.82	2.63	1	2733	520	7.95	5.29	0.213135
1	1	55	42.78	43.59	43.18	0.81	4.79	11.8	22.82	2.74	1	3058	532	7.53	5.135	0.225022
1	2	56	43.93	46.42	45.14	2.49	4.82	11.9	22.2	2.78	1	3545	581	7.6	5.19	0.233784
1	2	56	42.3	42.97	42.64	0.67	4.75	12.2	23.3	2.21	0	2387	502	6.96	4.585	0.196781
1	2	57	44.37	45.76	45.06	1.39	4.38	11.3	23.01	3.24	1	2870	505	7.62	5.43	0.235984
1	1	58	42.96	43.68	43.31	0.72	5.21	11.7	22.61	2.28	0	2690	520	7.49	4.885	0.216055
1	1	60	47.73	48.6	48.16	0.86	5.43	11.6	22.3	2.9	2	2976	467	8.33	5.615	0.251794
1	1	61	46.04	46.34	46.19	0.38	4.94	11.6	22.36	3.02	0	2666	568	7.96	5.49	0.245528
1	2	61	41.29	41.87	41.58	0.58	5.88	11.9	26.58	2.89	0	3355	490	8.77	5.83	0.219338
1	1	68	44.36	45.37	44.68	1.01	5.02	11.6	22.88	3.28	1	2853	496	8.3	5.79	0.253059
1	2	68	43.31	43.68	43.49	0.37	4.87	12	27.43	3.02	1	2608	516	7.89	5.455	0.19887
1	1	69	45.35	46.23	45.79	0.88	5.54	11.2	22.43	2.45	2	3581	498	7.99	5.22	0.232724
1	2	78	43.68	44.77	44.22	1.09	4.82	11.3	23.06	2.56	1	2827	520	7.38	4.97	0.215525
1	2	79	43.82	45.9	44.84	2.08	4.49	11.6	23.08	3.02	1	2508	486	7.51	5.265	0.22812
1	1	38	42.98	45.48	44.19	2.5	4.77	12.1	27.32	3.08	0	3029	522	7.85	5.465	0.200037
1	1	61	41.52	42.18	41.85	0.66	4.49	11.9	24.58	3.4	1	2919	515	7.89	5.645	0.229658
1	1	47	42.56	43.88	43.21	1.32	4.62	11.9	22.57	2.91	1	2732	535	7.53	5.22	0.23128
1	2	56	43.85	44.51	44.17	0.66	4.08	11.9	22.65	2.99	0	2429	484	7.07	5.03	0.222075
1	1	50	46.72	47.03	46.88	0.31	4.43	10.9	21.86	2.65	1	736	529	7.08	4.865	0.222553
1	2	46	43.12	43.96	43.54	0.82	4.75	11.8	24.5	2.66	1	2911	532	7.41	5.035	0.20551
1	2	51	42.33	44.27	43.28	1.95	4.83	11.5	23.2	2.42	0	2729	561	7.25	4.835	0.208405
1	2	55	45.41	45.65	45.53	0.24	5.03	11.2	21.73	2.31	1	3056	484	7.34	4.825	0.222043
1	1	71	45.24	46.6	45.91	1.36	5.25	11.8	23.43	2.47	1	3190	477	7.72	5.095	0.217456
1	1	73	45.46	45.79	45.63	0.32	4.63	11.8	23.43	3.31	0	2658	564	7.94	5.625	0.240077
1	1	37	42.28	44.01	43.13	1.74	4.56	12.1	23.88	2.79	0	3228	511	7.35	5.07	0.212312
1	1	61	44.96	45.47	45.21	0.51	4.56	11.5	23.05	3.04	0	3097	512	7.6	5.32	0.230803
1	1	44	41.12	42.66	41.87	1.57	4.62	12.3	24.78	2.68	0	3430	546	7.3	4.99	0.201372
0	1	34	44.7	46.4	45.53	1.69	3.46	11.6	23.82	3.77	0	3056	479	7.23	5.5	0.230898
0	1	34	39.95	41.5	40.71	1.54	3.58	12.1	28.25	3.82	0	2984	562	7.4	5.61	0.198584
0	1	34	44.7	46.4	45.53	1.69	3.46	11.6	23.82	3.77	0	3056	479	7.23	5.5	0.230898
0	2	35	41.45	43.39	42.4	1.95	3.58	12.7	23.36	3.51	0	3406	550	7.09	5.3	0.226884
0	1	38	42.95	43.61	43.28	0.66	4.07	12.1	23.08	3.26	0	2758	558	7.33	5.295	0.229419
0	2	38	42.95	43.61	43.28	0.66	4.07	12.1	23.08	3.26	0	2758	558	7.33	5.295	0.229419
0	1	39	43.22	44.34	43.77	1.13	3.64	11.9	24.82	4.04	0	2958	531	7.68	5.86	0.2361
0	1	39	44.74	45.63	45.18	0.88	4.12	12.1	23.17	3.69	0	2552	530	7.81	5.75	0.248166
0	2	40	42.29	43.48	42.87	1.19	5.04	12.3	25.69	2.92	1	2796	635	7.96	5.44	0.211756
0	2	40	44.69	46.04	45.35	1.35	4.18	12.6	25.85	3.42	0	2486	598	7.6	5.51	0.213153
0	1	41	42.76	43.9	43.32	1.15	3.48	11.7	24.47	3.88	0	2650	543	7.36	5.62	0.229669
0	1	41	42.91	43.3	43.1	0.39	4.29	12.3	24.21	3.48	0	2929	523	7.77	5.625	0.232342
0	1	43	42.59	42.84	42.71	0.25	4.26	12.5	24.33	3.49	1	2884	522	7.75	5.62	0.230991
0	1	42	44.81	45.65	45.22	0.84	4.26	11.8	23.16	3.1	0	3508	521	7.36	5.23	0.22582
0	2	43	42.97	44.49	43.72	1.51	4.05	12.4	26.58	3.58	0	2631	509	7.63	5.605	0.210873
0	1	43	43.01	43.49	43.25	0.48	4.63	12.2	24.25	3.55	1	3199	553	8.18	5.865	0.241856
0	1	44	40.28	40.49	40.38	0.21	4.33	11.4	24.33	2.87	0	5052	542	7.2	5.035	0.206946
0	1	45	42.87	43.21	43.04	0.34	4.63	12.2	24.64	3.38	0	2761	477	8.01	5.695	0.231128
0	2	46	45.73	46.51	46.12	0.79	3.11	11.1	22.61	3.86	1	2420	568	6.97	5.415	0.239496
0	1	47	44.43	45.19	44.81	0.77	3.99	11.5	22.93	3.22	0	3454	496	7.21	5.215	0.227431
0	1	47	44.03	44.72	44.37	0.69	4.48	11.7	22.48	2.78	1	2224	514	7.26	5.02	0.22331
0	2	47	44.46	45.01	44.74	0.55	3.24	11.4	22.9	3.64	0	3623	503	6.88	5.26	0.229694
0	1	48	42.85	44.4	43.61	1.55	4.11	11.6	23.51	3.16	1	3115	595	7.27	5.215	0.221821
0	1	48	42.68	44.34	43.49	1.66	4.12	11.6	23.52	3.13	0	3184	597	7.25	5.19	0.220663
0	1	48	43.75	44.44	44.09	0.69	3.76	12.1	23.53	3.88	2	3036	575	7.64	5.76	0.244794
0	1	48	44.11	45.27	44.68	1.16	4.03	12.7	23.98	3.67	1	2451	458	7.7	5.685	0.237073
0	2	49	45.75	46.42	46.09	0.67	4.27	11.6	21.86	2.57	0	2834	502	6.84	4.705	0.215233
0	2	49	43.93	45.54	44.72	1.62	3.5	11.8	23.24	3.72	0	3295	540	7.22	5.47	0.23537
0	1	49	43.65	44.71	44.18	1.06	4.43	11.9	22.98	3.24	1	2564	508	7.67	5.455	0.23738
0	1	49	42.35	42.57	42.46	0.22	4.55	12	24.9	3.09	1	3039	545	7.64	5.365	0.215462
0	1	49	43.89	45.48	44.67	1.58	4.73	12.1	22.76	2.91	0	2809	504	7.64	5.275	0.231766
0	2	50	44.78	45.82	45.29	1.04	4.12	11.3	22.61	2.88	0	2926	530	7	4.94	0.218487
0	1	50	43.84	44.59	44.21	0.75	3.94	11.7	23.98	3.64	0	2932	516	7.58	5.61	0.233945
0	2	51	44.53	45.63	45.07	1.1	3.67	11.2	26.4	4.2	0	3272	566	7.87	6.035	0.228598
0	2	51	43.74	44.89	44.31	1.15	4.54	11.5	26.55	3.42	0	2440	501	7.96	5.69	0.214313
0	2	51	44.91	45.18	45.05	0.27	4.37	11.6	22.49	3.18	1	3250	578	7.55	5.365	0.23855
0	2	51	42.26	43.47	42.85	1.21	4.07	11.7	25.42	3.21	3	2743	500	7.28	5.245	0.206334
0	2	51	46.32	46.83	46.57	0.51	4.56	11.8	21.86	3.05	1	3249	626	7.61	5.33	0.243824
0	1	51	43.01	43.51	43.26	0.5	3.84	12	24.88	3.88	1	2747	546	7.72	5.8	0.233119
0	2	51	41.35	42.04	41.69	0.69	4.25	12.4	24.07	3.22	1	2506	506	7.47	5.345	0.222061
0	2	52	44.3	44.5	44.4	0.2	4.29	11.3	23.24	2.98	0	2799	530	7.27	5.125	0.220525
0	2	52	42.76	43.19	42.97	0.44	4.36	11.7	24.37	3.81	1	2978	516	8.17	5.99	0.245794
0	1	52	43.12	43.42	43.3	0.23	4.11	11.9	23.52	3.5	0	2645	517	7.61	5.555	0.236182
0	2	53	44.89	45.31	45.1	0.42	4.31	11	23.15	2.92	1	2687	590	7.23	5.075	0.219222
0	2	53	44.88	46.51	45.68	1.62	4.28	11.7	21.9	3.3	3	2908	589	7.58	5.44	0.248402
0	1	53	42.2	43.14	42.66	0.95	3.73	11.8	24.9	3.81	1	2521	505	7.54	5.675	0.227912
0	1	53	41.82	42.38	42.1	0.56	3.86	11.8	24.06	3.58	0	2390	550	7.44	5.51	0.229011
0	1	53	43.53	44.22	43.87	0.69	3.35	12	24.48	4.05	0	2557	528	7.4	5.725	0.233864
0	2	53	39.17	39.73	39.45	0.56	4.57	12.1	25.59	2.95	2	2528	549	7.52	5.235	0.204572
0	1	53	41.95	42.61	42.28	0.65	3.95	11.4	24.98	3.55	1	2766	550	7.5	5.525	0.221177
0	1	54	42.7	43.1	42.9	0.4	4.5	12	22.75	2.75	0	2753	477	7.25	5	0.21978
0	1	54	42.7	43.1	42.9	0.4	4.5	12	22.75	2.75	0	2753	477	7.25	5	0.21978
0	1	55	45.61	46.53	46.07	0.92	4.24	11.3	22.68	3	0	3216	539	7.24	5.12	0.22575
0	2	55	43.9	45.21	44.55	1.31	4.38	11.5	22.99	3.03	1	2863	522	7.41	5.22	0.227055
0	2	56	45.05	45.85	45.45	0.8	4.41	11.7	22.11	3.3	0	2682	559	7.71	5.505	0.248982
0	2	55	43.6	43.87	43.73	0.28	4.05	11.9	25.63	3.11	0	2321	476	7.16	5.135	0.200351
0	2	56	45.73	46.07	45.9	0.34	4.12	11.2	23.3	3.04	0	3083	554	7.16	5.1	0.218884
0	2	56	43.4	44.57	43.98	1.17	3.87	11.5	23.06	3.31	0	3141	507	7.18	5.245	0.22745
0	2	56	43.93	44.3	44.12	0.37	4.65	11.7	22.76	2.88	0	2508	485	7.53	5.205	0.228691
0	2	56	43.87	44.09	43.98	0.22	4.5	11.8	22.16	2.77	0	2953	492	7.27	5.02	0.226534
0	2	56	43.87	44.09	43.98	0.22	4.5	11.8	22.16	2.77	0	2953	492	7.27	5.02	0.226534
0	2	57	44.91	45.95	45.42	1.04	4.39	11.2	23.05	3.19	1	2323	573	7.58	5.385	0.233623
0	2	57	44.01	45.46	44.72	1.46	4.11	11.5	23	3.32	1	2670	549	7.43	5.375	0.233696
0	2	57	44.45	46.81	45.6	2.36	3.85	11.8	22.94	3.55	1	3177	543	7.4	5.475	0.238666
0	1	58	44.21	45.15	44.67	0.95	4.11	11.3	22.37	3.03	1	2516	517	7.14	5.085	0.227313
0	1	58	46.51	46.82	46.66	0.31	4.32	11.7	22.51	3.25	2	3004	522	7.57	5.41	0.240338
0	1	58	46.51	46.82	46.66	0.31	4.32	11.7	22.31	3.25	2	3004	522	7.57	5.41	0.242492
0	2	59	43.32	43.84	43.58	0.52	3.99	11.3	23.59	3.32	0	2596	514	7.31	5.315	0.225307
0	2	59	46.66	47.36	47.01	0.7	4.42	11.3	23.18	3.01	0	2448	487	7.43	5.22	0.225194
0	2	59	44.22	45.23	44.72	1.01	2.99	11.8	27.65	4.38	1	2348	557	7.37	5.875	0.212477
0	2	61	42.34	42.51	42.42	0.17	4.27	12.2	26.71	3.33	1	2722	562	7.6	5.465	0.204605
0	1	61	45.54	46.05	45.79	0.51	4.29	11.6	22.67	3.44	1	2060	534	7.73	5.585	0.246361
0	1	61	44.52	44.89	44.71	0.37	4.88	11.8	22.54	2.75	2	2844	504	7.63	5.19	0.230257
0	1	61	42.05	42.54	42.29	0.49	3.82	12.1	24.97	3.19	1	2942	526	7.01	5.1	0.204245
0	1	61	44.52	44.89	44.71	0.37	4.88	11.8	22.54	2.75	2	2844	504	7.63	5.19	0.230257
0	2	63	45.04	46.29	45.66	1.24	3.81	11.7	23.1	3.58	0	2878	545	7.39	5.485	0.237446
0	2	63	43.7	44.55	44.12	0.85	4.83	11.7	23.02	3.12	2	2639	567	7.95	5.535	0.240443
0	1	68	44.39	45.39	44.88	1	4.55	11.5	22.98	3	0	2613	509	7.55	5.275	0.229547
0	2	68	44.4	45.84	45.11	1.43	4.43	11.7	27.3	3.26	1	2527	503	7.69	5.475	0.200549
0	2	69	43.83	45.72	44.76	1.89	4.2	11.4	27.57	4.03	1	3143	555	8.23	6.13	0.222343
0	1	69	44.21	44.72	44.47	0.51	4.43	12.1	22.44	3.32	2	2538	513	7.75	5.535	0.246658
0	1	69	43.53	44.05	43.79	0.53	3.99	12.2	23.92	3.53	2	3080	540	7.52	5.525	0.230978
0	2	73	43.64	44.98	44.3	1.34	4.72	11.2	25.72	3.07	0	3000	545	7.79	5.43	0.21112
0	2	78	45.96	46.72	46.34	0.76	3.98	10.7	23.3	3.07	1	2851	537	7.05	5.06	0.217167
0	2	79	44.34	45.7	45.01	1.36	4.57	11.9	23.17	3.13	0	2913	518	7.7	5.415	0.233707
0	2	79	45.72	46.54	46.13	0.82	4.09	11.6	23.48	3.37	1	2556	510	7.46	5.415	0.230622
0	2	53	45.85	46.59	46.22	0.73	4.42	10.8	23.74	2.95	1	2291	488	7.37	5.16	0.217355
0	1	54	45.31	47.14	46.21	1.83	4.47	11.2	23.34	3.34	0	2733	502	7.81	5.575	0.23886
0	1	60	44.03	45.16	44.59	1.13	4.43	11.7	23.06	3.2	1	2953	588	7.63	5.415	0.234822
0	2	54	43.26	43.49	43.37	0.23	4.18	12.4	23.04	3.11	1	2628	493	7.29	5.2	0.225694
0	2	51	44.6	44.83	44.72	0.22	4.26	11.5	28.41	3.15	1	3189	537	7.41	5.28	0.18585
0	2	53	46.87	47.78	47.32	0.91	4.13	11.3	24.21	3.3	1	2656	469	7.43	5.365	0.221603
0	2	68	43.62	44.68	44.15	1.05	4.83	10.8	22.89	2.58	1	2263	548	7.41	4.995	0.218218
0	2	63	44.99	45.29	45.14	0.3	4.59	11.5	23.53	3.06	2	2778	571	7.65	5.355	0.227582
0	1	69	44.62	45.14	44.88	0.52	5.17	11.8	23.63	3.28	1	2376	570	8.45	5.865	0.248201
0	2	57	46.25	47.76	46.99	1.51	4.05	10.9	22.36	3.03	1	3117	551	7.08	5.055	0.226073
0	2	64	45.84	46.55	46.2	0.71	3.93	11.1	22.53	3.09	0	3394	563	7.02	5.055	0.224368
0	2	71	46.16	46.5	46.33	0.34	4.66	11.2	21.87	2.92	0	2942	497	7.58	5.25	0.240055
0	2	58	41.82	43.11	42.45	1.29	4.2	11.9	26.77	3.43	0	2284	523	7.63	5.53	0.206575
0	2	78	44.02	44.9	44.45	0.88	4.3	11.1	23.06	3.02	2	2765	554	7.32	5.17	0.224198
0	2	67	44.11	44.7	44.4	0.59	4.31	11.7	23.49	3.26	1	2852	564	7.57	5.415	0.230524
0	1	66	45.19	46	45.59	0.8	4.36	11.5	23	2.91	1	2440	527	7.27	5.09	0.221304
