# Supplementary material for: Altered anterior segment biometrics in cataract patients with retinitis pigmentosa: a propensity-matched analysis suggests patterns of zonular weakness
Source: PeerJ. 2026 Feb 19;14:e20760. doi: 10.7717/peerj.20760 (PMC12925417; doi:10.7717/peerj.20760)
Supplement: Supplemental Information 3 [file peerj-14-20760-s003.r]

install.packages("tableon
library(MatchIt)
library(tableone)
library(readxl)
psm <- read_excel("D:/桌面/rp/psm.xlsx")
View(psm)
psm<-na.omit(psm)
psm$group<-as.factor(psm$group)
psm$sex<-as.factor(psm$sex)
vars<-c("age","sex","PNS")
tab1<-CreateTableOne(vars = vars,strata = "group",data = psm)
print(tab1,showAllLevels = TRUE,smd = TRUE)
set.seed(1234)
psm<-matchit(
group~age+sex+PNS,
data=psm,
method="nearest",
ratio=3,
replace=F,
distance="logit",
caliper=0.05
)
summary(psm)
matchdata<-match.data(psm)
View(matchdata)
matchdata$subclass<-sort(matchdata$subclass)
print(matchdata,quote=T,noSpaces=T)
 matchdata<-print(
matchdata,
quote=F,
noSpaces=T,
printToggle=F
)
write.csv(matchdata,file="D:/桌面/rp/P.csv")
